# Supplementary material for: Epidemiological Analysis of Diabetes-Related Hospitalization in Poland before and during the COVID-19 Pandemic, 2014–2020
Source: Int J Environ Res Public Health. 2022 Aug 14;19(16):10030. doi: 10.3390/ijerph191610030 (PMC9407838; doi:10.3390/ijerph191610030)
Supplement: Supplementary file 1 [file ijerph-19-10030-s001.zip]

Archive with 1 entries (1 files):
- ijerph-1827668-supplementary.pdf
